# Supplementary material for: Ribosomal RACK1 Regulates the Dendritic Arborization by Repressing FMRP Activity
Source: Int J Mol Sci. 2022 Oct 6;23(19):11857. doi: 10.3390/ijms231911857 (PMC9569565; doi:10.3390/ijms231911857)
Supplement: Supplementary file 1 [file ijms-23-11857-s001.zip]

Archive with 1 entries (1 files):
- ijms-1839345-supplemental.pdf
